# Supplementary material for: Study on Surfactant–Polymer Flooding after Polymer Flooding in High-Permeability Heterogeneous Offshore Oilfields: A Case Study of Bohai S Oilfield
Source: Polymers (Basel). 2024 Jul 12;16(14):2004. doi: 10.3390/polym16142004 (PMC11280608; doi:10.3390/polym16142004)
Supplement: Supplementary file 1 [file polymers-16-02004-s001.zip]

Archive with 1 entries (1 files):
- polymers-2913972-supplementary.pdf
